# Supplementary material for: In Vitro Assessment of the Bioaccessibility of Zn, Ca, Mg, and Se from Various Types of Nuts
Source: Foods. 2023 Dec 12;12(24):4453. doi: 10.3390/foods12244453 (PMC10742998; doi:10.3390/foods12244453)
Supplement: Supplementary file 1 [file foods-12-04453-s001.zip]

Archive with 1 entries (1 files):
- foods-2758170-supplementary.pdf
